# Supplementary material for: Clinical and cost effectiveness of pulmonary rehabilitation for people with post-tuberculosis lung disease in Kyrgyzstan: a single-blind randomized controlled trial
Source: Ann Am Thorac Soc. 2026 Mar 23;23(8):1141–53. doi: 10.1093/annalsats/aaoag062 (PMC13424599; doi:10.1093/annalsats/aaoag062)
Supplement: aaoag062_Supplementary_Data [file aaoag062_supplementary_data.zip]

Archive with 1 entries (1 files):
- COI_RECHARGE.rar
